# Supplementary material for: Assessing the potential for improved predictive capacity of antimicrobial resistance in outpatient Staphylococcus aureus isolates using seasonal and spatial antibiograms
Source: Antimicrob Resist Infect Control. 2024 Mar 22;13:34. doi: 10.1186/s13756-024-01388-3 (PMC10960453; doi:10.1186/s13756-024-01388-3)
Supplement: Supplementary file 1 — Supplementary additional table. 1. Sensitivity (sn) and specificity (sp) of standard, seasonal and spatial antibiograms predicting non-susceptibility of S. aureus isolates at predefined thresholds. [file 13756_2024_1388_MOESM1_ESM.xlsx]

## Sheet: Sheet1
		Standard										Seasonal										Spatial
		<80%		<85%		<90%		<95%		<98%		<80%		<85%		<90%		<95%		<98%		<80%		<85%		<90%		<95%		<98%
	Antibiotic	Sn	Sp	Sn	Sp	Sn	Sp	Sn	Sp	Sn	Sp	Sn	Sp	Sn	Sp	Sn	Sp	Sn	Sp	Sn	Sp	Sn	Sp	Sn	Sp	Sn	Sp	Sn	Sp	Sn	Sp
VHA	Cephalosporins (1-4 gen)	1	0	1	0	1	0	1	0	1	0	0.999722	0.000483315	1	0	1	0	1	0	1	0	1	0	1	0	1	0	1	0	1	0
	Clindamycin	0.927534	0.0979978	0.998365	0.00211055	1	0	1	0	1	0	0.950691	0.0717371	1	0	1	0	1	0	1	0	0.928364	0.086803	1	0	1	0	1	0	1	0
	Macrolides	1	0	1	0	1	0	1	0	1	0	1	0	1	0	1	0	1	0	1	0	1	0	1	0	1	0	1	0	1	0
	Tetracyclines	0	1	0	0.999475	0.0462895	0.971862	0.852804	0.199458	1	0	0	0.999985	0.000448934	0.999704	0.0105499	0.993832	0.935354	0.0940865	1	0	0	1	0.00246103	0.999246	0.0192781	0.986196	0.940935	0.0790768	1	0
	TMP/SMX	0	1	0.0372757	0.990972	0.0662678	0.980912	0.225035	0.924574	0.933732	0.150684	0.000858001	0.99963	0.00729301	0.998027	0.0557701	0.987202	0.226941	0.920297	0.897469	0.189222	0.0125611	0.997556	0.0334962	0.991243	0.0969993	0.972687	0.268667	0.893293	1	0
VHA>30	Cephalosporins (1-4 gen)	0.999969	4.79743e-05	1	0	1	0	1	0	1	0	0.999666	0.000658993	1	0	1	0	1	0	1	0	1	0	1	0	1	0	1	0	1	0
	Clindamycin	0.942836	0.0806864	1	0	1	0	1	0	1	0	0.951684	0.0694993	1	0	1	0	1	0	1	0	0.942836	0.0806864	1	0	1	0	1	0	1	0
	Macrolides	1	0	1	0	1	0	1	0	1	0	1	0	1	0	1	0	1	0	1	0	1	0	1	0	1	0	1	0	1	0
	Tetracyclines	4.90822e-05	0.999951	0.000244081	0.999656	0.0349036	0.977831	0.881621	0.17524	1	0	0.000223714	0.999897	0.000223714	0.999559	0.0183659	0.988479	0.893807	0.132455	1	0	0.0017717	0.998874	0.0017717	0.998857	0.00759301	0.995191	1	0	1	0
	TMP/SMX	0	1	0.0367309	0.990868	0.0647383	0.981101	0.213958	0.924947	0.932048	0.150816	0.000892857	0.999567	0.00446429	0.998037	0.0651786	0.982303	0.231696	0.91202	0.902232	0.180955	0.0014171	0.999486	0.00377893	0.998427	0.00472367	0.998193	0.0519603	0.980449	1	0
UIHC	Cephalosporins (1-4 gen)	1	0	1	0	1	0	1	0	1	0	1	0	1	0	1	0	1	0	1	0	1	0	1	0	1	0	1	0	1	0
	Clindamycin	1	0	1	0	1	0	1	0	1	0	1	0	1	0	1	0	1	0	1	0	1	0	1	0	1	0	1	0	1	0
	Macrolides	1	0	1	0	1	0	1	0	1	0	1	0	1	0	1	0	1	0	1	0	1	0	1	0	1	0	1	0	1	0
	Tetracyclines	0	1	0	1	0	1	1	0	1	0	0	1	0	1	0	1	1	0	1	0	0	1	0	1	0.00862069	0.995018	1	0	1	0
	TMP/SMX	0	1	0	1	0	1	0	1	1	0	0	1	0	1	0	1	0	1	1	0	0	0.996606	0.00339443	0.996606	0.0181818	0.993211	0.0181818	0.993211	1	0
UIHC>30	Cephalosporins (1-4 gen)	1	0	1	0	1	0	1	0	1	0	1	0	1	0	1	0	1	0	1	0	1	0	1	0	1	0	1	0	1	0
	Clindamycin	1	0	1	0	1	0	1	0	1	0	1	0	1	0	1	0	1	0	1	0	1	0	1	0	1	0	1	0	1	0
	Macrolides	1	0	1	0	1	0	1	0	1	0	1	0	1	0	1	0	1	0	1	0	1	0	1	0	1	0	1	0	1	0
	Tetracyclines	0	1	0	1	0	1	1	0	1	0	0	1	0	1	0	1	1	0	1	0	0	1	0	1	0	1	1	0	1	0
	TMP/SMX	0	1	0	1	0	1	0	1	1	0	0	1	0	1	0	1	0	1	1	0	0	1	0	1	0	1	0.631579	0.641947	1	0
